# Supplementary material for: Evaluation of Blood-Based Diagnostic Biomarkers for Canine Cognitive Dysfunction Syndrome
Source: Animals (Basel). 2025 Jul 4;15(13):1974. doi: 10.3390/ani15131974 (PMC12249050; doi:10.3390/ani15131974)
Supplement: Supplementary file 1 [file animals-15-01974-s001.zip]

Archive with 1 entries (1 files):
- animals-3699124-supplementary.pdf
